# Supplementary material for: Strength Training and Posture Correction of the Neck and Shoulder for Patients with Chronic Primary Headache: A Prospective Single-Arm Pilot Study
Source: J Clin Med. 2025 Jul 29;14(15):5359. doi: 10.3390/jcm14155359 (PMC12347830; doi:10.3390/jcm14155359)
Supplement: Supplementary file 1 [file jcm-14-05359-s001.zip]

Archive with 1 entries (1 files):
- jcm-3749642-supplementary.pdf
